# Supplementary material for: Identification and Fine Mapping of Pi69(t), a New Gene Conferring Broad-Spectrum Resistance Against Magnaporthe oryzae From Oryza glaberrima Steud
Source: Front Plant Sci. 2020 Aug 7;11:1190. doi: 10.3389/fpls.2020.01190 (PMC7426465; doi:10.3389/fpls.2020.01190)
Supplement: Supplementary file 3 [file Table_1.xls]

## Sheet: Sheet1
Supplementary table 1 Disease reaction of IL106 and 10 monogenic lines to 151 M. oryzae strains
		Monogenic lines
M. oryzae strains	Origin	IRBLZ-FU (Piz*)	IRBLZ5-CA (Pi2)	IRBLZT-T (Piz-t)	IRBL9-W (Pi9)	IRBL5-M (Pi5)	IRBLKH-K3 (Pikh)	IRBL1-CL (Pi1)	IRBL7-M (Pi7)	IRBL20-IR24 (Pi20)	IRBLTA2-PI (Pita2)	IL106 (Pi69(t))	LTH (-)
KH102	Cambodia	R	R	S	R	R	R	R	R	S	R	R	S
KH314	Cambodia	S	S	S	R	R	R	R	R	R	R	R	S
KH48	Cambodia	R	R	R	R	R	R	R	R	R	S	R	S
KH510	Cambodia	R	R	S	R	R	R	R	R	R	R	R	S
KH618	Cambodia	R	R	S	R	R	R	R	R	S	R	R	S
KH715	Cambodia	R	R	S	R	R	R	R	R	S	R	R	S
KH916	Cambodia	R	S	S	R	R	R	R	R	S	R	R	S
KH1119	Cambodia	R	R	S	R	R	R	R	R	S	R	R	S
KH34	Cambodia	R	R	S	R	R	R	R	R	S	R	R	S
KH81	Cambodia	R	R	S	R	R	R	R	R	S	R	R	S
KH517	Cambodia	R	R	S	R	R	R	R	R	R	R	R	S
KH61	Cambodia	R	R	S	R	R	R	R	R	S	R	R	S
KH711	Cambodia	R	R	S	R	R	R	R	R	S	R	R	S
KH91	Cambodia	R	R	S	R	R	R	R	R	S	R	R	S
KH117	Cambodia	R	R	S	R	R	R	R	R	S	R	R	S
KH14	Cambodia	R	R	S	R	R	R	R	R	S	R	R	S
LA105	Laos	R	R	S	R	R	R	R	R	S	R	R	S
LA133	Laos	R	R	R	R	R	R	R	R	S	R	R	S
LA510	Laos	R	R	S	R	R	R	R	R	S	R	R	S
LA81	Laos	R	R	R	R	R	R	R	R	R	R	R	S
LA816	Laos	S	S	S	R	R	R	R	S	S	R	R	S
LA93	Laos	R	R	S	R	R	R	R	R	S	R	R	S
LA6-81	Laos	S	S	S	R	R	S	S	S	R	R	R	S
LA96	Laos	R	R	S	R	S	R	R	R	R	R	R	S
LA213	Laos	R	R	S	R	S	R	R	R	S	R	R	S
LA218	Laos	R	R	S	R	R	R	R	R	S	R	R	S
LA225	Laos	R	R	S	R	R	R	R	R	R	R	R	S
LA51	Laos	R	R	S	R	R	R	R	R	S	R	R	S
LA513	Laos	R	R	S	R	R	R	R	R	R	R	R	S
LA55	Laos	R	R	S	R	R	R	R	R	S	R	R	S
LA57	Laos	R	R	S	R	R	R	R	R	S	S	R	S
LA87	Laos	S	S	S	R	R	S	S	S	S	R	R	S
LA820	Laos	R	R	S	R	R	R	S	S	R	R	R	S
LA824	Laos	R	S	S	R	R	S	S	S	R	R	R	S
LA97	Laos	R	R	S	R	R	R	R	R	S	R	R	S
LA55	Laos	R	S	S	R	S	R	R	R	S	R	R	S
MM101	Myanmar	R	R	S	R	R	R	R	S	R	R	R	S
MM74	Myanmar	R	R	S	R	R	R	R	R	R	R	R	S
MM96	Myanmar	R	R	R	R	R	S	S	S	R	R	R	S
MM186	Myanmar	R	R	R	R	R	R	R	R	R	R	R	S
TH11	Thailand	S	S	S	R	R	R	R	R	R	R	R	S
TH2012	Thailand	R	S	S	R	R	R	R	R	S	R	R	S
TH22	Thailand	R	R	S	R	R	R	R	R	S	R	R	S
TH433	Thailand	R	R	S	R	R	R	R	R	S	R	R	S
TH451	Thailand	R	R	R	R	S	R	R	R	S	S	S	S
TH612	Thailand	R	S	S	R	R	R	R	R	R	R	R	S
TH622	Thailand	R	R	S	R	R	R	R	R	R	R	R	S
TH12	Thailand	S	S	S	R	R	R	R	R	R	R	R	S
TH135	Thailand	R	R	R	R	R	R	R	R	S	R	R	S
TH182	Thailand	R	R	S	R	R	R	R	R	S	R	R	S
TH183	Thailand	R	R	R	R	R	R	R	R	S	S	R	S
TH193	Thailand	R	R	S	R	R	R	R	R	S	R	R	S
TH194	Thailand	R	R	S	R	R	R	R	R	S	S	R	S
TH213	Thailand	S	R	S	R	R	R	R	R	S	R	R	S
TH218	Thailand	S	S	S	R	R	R	R	R	S	R	R	S
TH31	Thailand	R	R	S	R	R	R	R	R	R	R	R	S
TH418	Thailand	R	R	S	R	R	R	R	R	S	R	R	S
TH518	Thailand	R	R	S	R	R	R	R	R	R	R	R	S
TH71	Thailand	R	R	R	R	R	R	R	R	S	R	R	S
TH33	Thailand	R	R	R	R	R	R	R	R	S	S	R	S
VN122	Vietnam	R	R	S	R	S	R	R	R	S	R	R	S
VN32	Vietnam	R	R	R	R	R	R	R	R	R	S	R	S
VN4118	Vietnam	R	R	R	R	R	R	R	S	S	S	S	S
VN610	Vietnam	S	S	S	R	S	S	S	S	S	S	R	S
VN63	Vietnam	S	S	S	R	S	S	S	R	S	S	R	S
VN811	Vietnam	S	R	S	R	R	R	R	R	R	R	R	S
VN11	Vietnam	R	R	R	R	R	R	R	R	R	S	R	S
VN33	Vietnam	R	R	R	R	R	R	R	R	R	S	R	S
VN429	Vietnam	R	R	R	R	R	R	R	R	R	S	R	S
VN432	Vietnam	R	R	R	R	R	R	R	R	R	S	R	S
VN55	Vietnam	R	R	S	R	R	R	R	R	R	R	R	S
VN718	Vietnam	R	R	R	R	R	R	R	R	R	S	R	S
VN81	Vietnam	R	R	R	R	R	R	R	R	R	S	R	S
VN91	Vietnam	R	R	S	R	R	R	R	R	S	R	R	S
VN17	Vietnam	R	R	R	R	S	R	R	R	S	R	R	S
VN21	Vietnam	R	R	S	R	S	R	R	R	S	R	R	S
VN7-32	Vietnam	R	R	R	R	R	R	R	R	S	R	R	S
VN54	Vietnam	R	R	R	R	R	R	R	R	R	S	R	S
MH122	China	R	R	S	R	R	S	S	S	R	S	R	S
MH131	China	R	R	S	R	R	S	S	S	S	R	R	S
YX152	China	S	S	R	R	R	S	S	S	R	R	R	S
YX162	China	R	R	S	R	R	S	R	R	R	R	S	S
YX122	China	S	S	R	R	S	S	S	S	R	S	R	S
LC131	China	R	R	S	R	R	R	R	R	S	R	R	S
LC22	China	R	R	S	R	S	R	R	R	S	R	R	S
LC71	China	R	R	S	R	R	R	R	R	S	R	R	S
LC11	China	S	S	R	R	R	R	R	S	S	S	R	S
LC21	China	S	S	R	R	R	R	R	S	S	S	R	S
YJ110	China	R	R	R	R	S	R	R	R	R	R	R	S
YJ210	China	S	S	R	R	S	R	R	R	R	R	R	S
YJ310	China	R	R	S	R	R	R	R	R	R	R	R	S
YJ414	China	R	R	S	R	R	R	R	R	R	R	R	S
Y212	China	S	S	R	R	R	R	R	S	R	R	R	S
Y258	China	S	S	R	R	R	R	R	S	R	R	R	S
Y339	China	R	R	R	R	R	R	R	S	R	R	R	S
Y352	China	R	R	R	R	R	R	R	R	R	R	R	S
Y363	China	S	S	R	R	R	R	S	R	R	R	R	S
07-11-7A-2	China	S	S	R	R	R	S	S	S	R	R	R	S
07-15-3A-1	China	S	S	R	R	R	S	S	S	R	R	R	S
07-16-3B-2	China	R	R	S	R	R	R	R	R	S	R	R	S
07-18-2A-1	China	R	R	R	R	R	R	R	S	R	R	R	S
07-24-7A-3	China	R	R	R	R	R	R	R	R	S	R	R	S
07-3-4A-1	China	R	R	R	R	R	R	R	R	R	R	R	S
08-1-1A-2	China	R	R	R	R	R	R	S	S	R	R	R	S
08-1-2D-1	China	S	S	R	R	R	R	R	R	R	R	R	S
08-15-9b-1	China	R	R	R	R	R	R	R	R	S	R	R	S
08-19-1A-1	China	S	S	R	R	R	R	R	S	R	R	R	S
08-26-1A-1	China	R	R	R	R	R	R	R	S	R	R	R	S
08-7-2A-1	China	S	S	R	R	R	R	R	S	R	R	R	S
08-8-1A-1	China	S	S	R	R	R	R	R	R	R	R	R	S
09-1-23A	China	S	R	R	R	R	R	S	R	R	R	R	S
09-1-5A	China	S	R	R	R	R	R	R	R	R	R	R	S
09-2-11A	China	S	S	R	R	R	R	R	S	R	R	R	S
14-200-22-1	China	R	R	R	R	R	R	S	S	R	R	R	S
14-803-32-1	China	R	R	R	R	R	R	R	R	R	R	R	S
14-803-40-1	China	R	R	R	R	R	S	S	S	R	S	R	S
15-432-12-1	China	S	S	R	R	R	R	S	S	S	S	R	S
15-531-14-2	China	R	R	R	R	R	R	R	R	R	R	R	S
15-597-3-1	China	R	R	S	R	R	R	R	R	S	S	R	S
15-900-26-1	China	R	R	R	R	R	R	R	S	R	R	R	S
LC512	China	S	S	R	R	R	R	R	S	S	S	R	S
CH23	China	S	S	R	R	S	R	S	S	S	R	R	S
CH131	China	R	R	R	R	R	R	R	S	S	S	R	S
CH198	China	R	R	R	R	S	R	R	R	S	R	R	S
CH216	China	R	R	S	R	R	R	R	R	S	S	R	S
CH316	China	R	R	R	R	S	R	R	S	S	R	R	S
CH784	China	R	R	R	R	R	R	R	S	R	R	R	S
CH1595	China	R	R	S	R	R	R	R	S	R	R	R	S
CH1602	China	R	R	R	R	R	R	R	R	R	R	R	S
CH1604	China	S	S	R	R	R	R	R	R	R	S	R	S
CH1608	China	S	S	R	R	R	S	S	R	R	R	R	S
CH1610	China	R	S	R	R	R	R	R	R	R	S	R	S
CH1618	China	R	R	R	R	R	R	R	R	R	S	R	S
CH1629	China	S	S	R	R	S	S	S	S	S	S	R	S
CH1634	China	R	R	S	R	R	R	R	R	S	R	R	S
CH1642	China	S	S	R	R	R	R	R	R	R	R	R	S
CH1646	China	S	S	R	R	R	S	R	R	R	R	R	S
CH1659	China	R	R	R	R	R	S	S	S	S	R	R	S
CH1670	China	R	R	S	R	R	R	S	R	S	R	R	S
CH1695	China	R	R	R	R	S	R	R	R	R	S	R	S
KY151	China	R	R	R	R	R	R	R	R	S	R	R	S
KY112	China	R	R	R	R	R	R	R	R	S	R	R	S
MH172	China	R	R	S	R	R	S	S	S	S	R	R	S
MH191	China	R	R	S	R	R	S	R	S	S	R	R	S
KY121	China	R	R	R	R	R	R	R	R	S	R	R	S
KY132	China	R	R	R	R	R	R	R	R	S	R	R	S
YX111	China	R	R	S	R	R	S	S	R	R	R	R	S
YX152	China	R	R	S	R	R	S	S	S	R	R	R	S
BS139	China	S	S	R	R	S	S	S	S	R	S	R	S
HN09-1C-7	China	R	R	R	R	R	R	R	S	R	R	R	S
09BSH-10-5A	China	S	S	R	R	R	R	R	S	R	S	R	S
The number of R reactions		113	111	76	151	132	128	123	107	77	117	148	0
R: resistant; S: susceptible; *： blast resistance gene carrying in rice lines
